# Supplementary material for: Concentrated Conditioned Media from Adipose Tissue Derived Mesenchymal Stem Cells Mitigates Visual Deficits and Retinal Inflammation Following Mild Traumatic Brain Injury
Source: Int J Mol Sci. 2018 Jul 11;19(7):2016. doi: 10.3390/ijms19072016 (PMC6073664; doi:10.3390/ijms19072016)
Supplement: Supplementary file 1 [file ijms-19-02016-s001.zip]

Archive with 1 entries (1 files):
- ijms-321876-SI.pdf
